# Supplementary material for: Progressive Adaptation of Subtype H6N1 Avian Influenza Virus in Taiwan Enhances Mammalian Infectivity, Pathogenicity, and Transmissibility
Source: Viruses. 2025 May 20;17(5):733. doi: 10.3390/v17050733 (PMC12115762; doi:10.3390/v17050733)
Supplement: Supplementary file 1 [file viruses-17-00733-s001.zip]

Archive with 1 entries (1 files):
- viruses-3629050-supplementary.pdf
